# Supplementary material for: Emotional responses to conspecific distress calls are modulated by affiliation in cockatiels (Nymphicus hollandicus)
Source: PLoS One. 2018 Oct 9;13(10):e0205314. doi: 10.1371/journal.pone.0205314 (PMC6177178; doi:10.1371/journal.pone.0205314)
Supplement: S1 Data — (XLSX) [file pone.0205314.s001.xlsx]

## Sheet: Data
testbird	sextest	day	stim	nature	identitycaller	sexcaller	typedyad	cond	Periode	activity	z1	z1_bin	z2	z3	c1	c1_bin	c2	c3	contcall
callisto	female	j2	3	wn				postim	j2_3	0	0	0	30	0	0	0	30	0	0
callisto	female	j3	pre	aff	sita	female	homo	prestim	j3_pre	0	0	0	30	0	0	0	0	30	0
hermes	male	j2	pre	aff	viviane	female	hetero	prestim	j2_pre	0	0	0	0	30	0	0	30	0	0
hermes	male	j3	pre	nonaff	nephtys	female	hetero	prestim	j3_pre	0	0	0	0	30	0	0	30	0	0
hermes	male	j3	1	nonaff	nephtys	female	hetero	postim	j3_1	0	0	0	0	30	0	0	30	0	0
hermes	male	j3	2	nonaff	nephtys	female	hetero	audio	j3_2	0	0	0	30	0	0	0	17.1	12.9	0
hermes	male	j3	2	nonaff	nephtys	female	hetero	postim	j3_2	0	0	0	30	0	0	0	0	30	0
nephtys	female	j1	1	aff	seth	male	hetero	postim	j1_1	0	0	0	30	0	0	0	30	0	1
nephtys	female	j2	pre	nonaff	hermes	male	hetero	prestim	j2_pre	0	0	0	0	30	0	0	30	0	0
nephtys	female	j2	1	nonaff	hermes	male	hetero	postim	j2_1	0	0	0	30	0	0	0	30	0	0
nephtys	female	j3	pre	wn				prestim	j3_pre	0	0	0	30	0	0	0	30	0	0
nephtys	female	j3	2	wn				postim	j3_2	0	0	0	0	30	0	0	30	0	0
nephtys	female	j3	3	wn				postim	j3_3	0	0	0	30	0	0	0	28.1	1.9	0
odin	male	j1	pre	aff	skadi	female	hetero	prestim	j1_pre	0	0	0	30	0	0	0	10.8	19.2	0
odin	male	j2	pre	nonaff	callisto	female	hetero	prestim	j2_pre	0	0	0	0	30	0	0	0	30	0
odin	male	j3	pre	wn				prestim	j3_pre	0	0	0	30	0	0	0	30	0	0
odin	male	j3	2	wn				postim	j3_2	0	0	0	0	30	0	0	30	0	0
seth	male	j1	pre	wn				prestim	j1_pre	0	0	0	30	0	0	0	0	30	0
seth	male	j2	pre	aff	nephtys	female	hetero	prestim	j2_pre	0	0	0	30	0	0	0	4.7	25.3	0
seth	male	j2	2	aff	nephtys	female	hetero	audio	j2_2	0	0	0	30	0	0	0	2.5	27.5	0
seth	male	j2	2	aff	nephtys	female	hetero	postim	j2_2	0	0	0	30	0	0	0	0	30	0
seth	male	j2	3	aff	nephtys	female	hetero	audio	j2_3	0	0	0	30	0	0	0	0	30	0
seth	male	j2	3	aff	nephtys	female	hetero	postim	j2_3	0	0	0	30	0	0	0	0	30	0
seth	male	j3	pre	nonaff	wala	female	hetero	prestim	j3_pre	0	0	0	30	0	0	0	0	30	0
seth	male	j3	2	nonaff	wala	female	hetero	postim	j3_2	0	0	0	30	0	0	0	4	26	0
sita	female	j1	pre	aff	wala	female	homo	prestim	j1_pre	0	0	0	30	0	0	0	30	0	0
sita	female	j2	pre	nonaff	nephtys	female	homo	prestim	j2_pre	0	0	0	0	30	0	0	30	0	0
skadi	female	j1	pre	wn				prestim	j1_pre	0	0	0	30	0	0	0	30	0	0
skadi	female	j3	pre	nonaff	seth	male	hetero	prestim	j3_pre	0	0	0	30	0	0	0	30	0	0
viviane	female	j1	pre	wn				prestim	j1_pre	0	0	0	0	30	0	0	30	0	0
viviane	female	j2	pre	aff	hermes	male	hetero	prestim	j2_pre	0	0	0	30	0	0	0	0	30	0
viviane	female	j2	3	aff	hermes	male	hetero	postim	j2_3	1	0	0	27.9	2.1	0	0	5.8	24.2	0
seth	male	j3	1	nonaff	wala	female	hetero	audio	j3_1	29	1.3	0	27.2	1.5	0	0	20.9	9.1	0
seth	male	j3	3	nonaff	wala	female	hetero	audio	j3_3	16	1.9	0	21.3	6.8	0	0	9	21	0
seth	male	j3	3	nonaff	wala	female	hetero	postim	j3_3	12	2	0	25.6	2.4	0	0	6.8	23.2	0
seth	male	j3	2	nonaff	wala	female	hetero	audio	j3_2	12	2.3	0	21.7	6	0	0	2.8	27.2	0
viviane	female	j2	2	aff	hermes	male	hetero	audio	j2_2	47	6.8	0	16.2	7	0	0	28.6	1.4	7
viviane	female	j2	3	aff	hermes	male	hetero	audio	j2_3	58	7.3	0	14.3	8.4	0	0	16.7	13.3	3
viviane	female	j2	1	aff	hermes	male	hetero	audio	j2_1	47	7.6	0	15	7.4	0	0	29.5	0.5	18
viviane	female	j3	3	nonaff	seth	male	hetero	audio	j3_3	62	7.7	0	12	10.3	0	0	30	0	10
seth	male	j1	3	wn				postim	j1_3	21	10.1	0	13.3	6.6	0	0	5.2	24.8	0
seth	male	j3	1	nonaff	wala	female	hetero	postim	j3_1	31	13.6	0	14.3	2.1	0	0	23.7	6.3	0
viviane	female	j2	2	aff	hermes	male	hetero	postim	j2_2	21	15.8	1	5.4	8.8	0	0	30	0	1
viviane	female	j3	2	nonaff	seth	male	hetero	postim	j3_2	34	18.7	1	5.6	5.7	0	0	27.7	2.3	0
seth	male	j1	3	wn				audio	j1_3	10	19.1	1	10.6	0.3	0	0	3.6	26.4	1
callisto	female	j2	1	wn				postim	j2_1	0	30	1	0	0	0	0	30	0	0
callisto	female	j2	2	wn				postim	j2_2	0	30	1	0	0	0	0	5.8	24.2	0
hermes	male	j1	pre	wn				prestim	j1_pre	0	30	1	0	0	0	0	0	30	0
hermes	male	j1	3	wn				audio	j1_3	0	30	1	0	0	0	0	30	0	0
hermes	male	j1	3	wn				postim	j1_3	0	30	1	0	0	0	0	30	0	0
hermes	male	j3	3	nonaff	nephtys	female	hetero	audio	j3_3	0	30	1	0	0	0	0	0	30	0
hermes	male	j3	3	nonaff	nephtys	female	hetero	postim	j3_3	0	30	1	0	0	0	0	0	30	0
loki	male	j1	pre	nonaff	sita	female	hetero	prestim	j1_pre	0	30	1	0	0	0	0	0	30	0
loki	male	j2	pre	wn				prestim	j2_pre	0	30	1	0	0	0	0	30	0	0
loki	male	j3	pre	aff	viviane	female	hetero	prestim	j3_pre	0	30	1	0	0	0	0	30	0	0
nephtys	female	j1	pre	aff	seth	male	hetero	prestim	j1_pre	0	30	1	0	0	0	0	30	0	0
viviane	female	j3	pre	nonaff	seth	male	hetero	prestim	j3_pre	0	30	1	0	0	0	0	0	30	0
nephtys	female	j3	1	wn				postim	j3_1	0	0	0	0	30	0.5	0	29.5	0	0
callisto	female	j3	3	aff	sita	female	homo	postim	j3_3	3	16.1	1	2.6	11.3	0.6	0	28.2	1.2	1
viviane	female	j3	3	nonaff	seth	male	hetero	postim	j3_3	4	28.7	1	0.8	0.5	0.7	0	21.3	8	0
viviane	female	j2	1	aff	hermes	male	hetero	postim	j2_1	4	0.2	0	2.6	27.2	0.9	0	21.6	7.5	0
seth	male	j2	1	aff	nephtys	female	hetero	postim	j2_1	43	9.9	0	11	9.1	1	0	19.9	9.1	0
viviane	female	j1	3	wn				postim	j1_3	2	29.4	1	0.5	0.1	1.1	0	25.6	3.3	0
seth	male	j1	2	wn				postim	j1_2	20	4.2	0	20.2	5.6	1.3	0	21	7.7	0
nephtys	female	j2	1	nonaff	hermes	male	hetero	audio	j2_1	1	0	0	29.3	0.7	1.5	0	28.5	0	2
viviane	female	j3	2	nonaff	seth	male	hetero	audio	j3_2	62	9.6	0	11.6	8.8	1.6	0	28.1	0.3	10
viviane	female	j3	1	nonaff	seth	male	hetero	postim	j3_1	19	1.9	0	18.4	9.7	1.8	0	24.6	3.6	0
loki	male	j3	2	aff	viviane	female	hetero	postim	j3_2	2	0	0	29.1	0.9	1.9	0	16.8	11.3	0
loki	male	j2	1	wn				postim	j2_1	0	30	1	0	0	1.9	0	28.1	0	0
seth	male	j1	1	wn				postim	j1_1	1	0	0	25.4	4.6	2.1	0	7.1	20.8	0
loki	male	j2	3	wn				postim	j2_3	1	0.2	0	29.8	0	2.2	0	27.8	0	0
loki	male	j3	3	aff	viviane	female	hetero	postim	j3_3	0	30	1	0	0	2.5	0	5.7	21.8	0
seth	male	j1	2	wn				audio	j1_2	4	1	0	28.5	0.5	2.9	0	9.6	17.5	1
callisto	female	j1	1	nonaff	nephtys	female	homo	postim	j1_1	0	0	0	30	0	3.5	0	19.7	6.8	1
nephtys	female	j1	3	aff	seth	male	hetero	postim	j1_3	0	0	0	30	0	3.6	0	26.4	0	0
loki	male	j3	1	aff	viviane	female	hetero	postim	j3_1	3	28.9	1	0.6	0.5	3.8	0	26.2	0	2
viviane	female	j3	1	nonaff	seth	male	hetero	audio	j3_1	63	6.7	0	16.3	7	4.6	0	25	0.4	8
nephtys	female	j2	3	nonaff	hermes	male	hetero	audio	j2_3	0	0	0	0	30	5.3	0	24.7	0	0
hermes	male	j2	2	aff	viviane	female	hetero	postim	j2_2	1	0	0	5.6	24.4	5.4	0	24.6	0	0
loki	male	j2	2	wn				postim	j2_2	0	0	0	30	0	5.4	0	24.6	0	0
viviane	female	j1	1	wn				postim	j1_1	3	1.3	0	8.4	20.3	6	0	24	0	0
nephtys	female	j3	2	wn				audio	j3_2	0	0	0	0	30	6.4	0	19.7	3.9	0
callisto	female	j2	3	wn				audio	j2_3	3	0.5	0	27.4	2.1	6.9	0	22.7	0.4	0
viviane	female	j1	2	wn				audio	j1_2	27	3.2	0	13	13.8	7.4	0	22.6	0	3
callisto	female	j2	1	wn				audio	j2_1	8	26.2	1	3.2	0.6	7.4	0	22.6	0	0
loki	male	j1	1	nonaff	sita	female	hetero	postim	j1_1	1	0.3	0	29.7	0	7.6	0	22.4	0	1
callisto	female	j2	2	wn				audio	j2_2	4	28.3	1	1.1	0.6	7.6	0	21.9	0.5	0
seth	male	j1	1	wn				audio	j1_1	7	6.9	0	21.4	1.7	9.6	0	9.9	10.5	0
viviane	female	j1	3	wn				audio	j1_3	34	4	0	15.8	10.2	9.7	0	20.1	0.2	5
callisto	female	j2	pre	wn				prestim	j2_pre	9	5.2	0	23	1.8	9.9	0	20.1	0	0
loki	male	j1	3	nonaff	sita	female	hetero	postim	j1_3	12	15.9	1	3.5	10.6	10	0	13.9	6.1	0
seth	male	j2	1	aff	nephtys	female	hetero	audio	j2_1	48	3.9	0	15.8	10.3	10.1	0	17.6	2.3	0
viviane	female	j1	1	wn				audio	j1_1	18	4.6	0	10.2	15.2	10.1	0	19.9	0	7
callisto	female	j1	pre	nonaff	nephtys	female	homo	prestim	j1_pre	2	6.4	0	23.6	0	10.9	0	18.6	0.5	0
nephtys	female	j3	3	wn				audio	j3_3	1	0	0	15.5	14.5	11	0	19	0	0
callisto	female	j1	2	nonaff	nephtys	female	homo	postim	j1_2	0	0	0	30	0	11.7	0	17.3	1	0
nephtys	female	j2	3	nonaff	hermes	male	hetero	postim	j2_3	0	0	0	0	30	11.7	0	18.3	0	0
nephtys	female	j2	2	nonaff	hermes	male	hetero	audio	j2_2	0	0	0	30	0	11.9	0	18.1	0	0
nephtys	female	j3	1	wn				audio	j3_1	1	0	0	3.4	26.6	13.5	0	16.5	0	2
skadi	female	j1	1	wn				postim	j1_1	0	0	0	30	0	13.6	0	16.4	0	0
nephtys	female	j1	2	aff	seth	male	hetero	postim	j1_2	0	0	0	30	0	14	0	16	0	0
callisto	female	j3	3	aff	sita	female	homo	audio	j3_3	14	6.3	0	17.5	6.2	14.2	0	15.2	0.6	0
callisto	female	j3	2	aff	sita	female	homo	audio	j3_2	3	0	0	18.9	11.1	14.9	0	14.2	0.9	0
skadi	female	j1	3	wn				audio	j1_3	0	30	1	0	0	15.4	1	14.6	0	0
callisto	female	j3	1	aff	sita	female	homo	postim	j3_1	9	2.3	0	24.3	3.4	15.5	1	14.5	0	0
nephtys	female	j2	2	nonaff	hermes	male	hetero	postim	j2_2	0	0	0	30	0	15.8	1	14.2	0	0
callisto	female	j1	3	nonaff	nephtys	female	homo	postim	j1_3	2	8.2	0	21.8	0	16.6	1	13.4	0	0
nephtys	female	j1	2	aff	seth	male	hetero	audio	j1_2	0	0	0	30	0	16.9	1	13.1	0	0
nephtys	female	j1	1	aff	seth	male	hetero	audio	j1_1	7	8.8	0	21.2	0	16.9	1	13.1	0	2
nephtys	female	j1	3	aff	seth	male	hetero	audio	j1_3	0	0	0	30	0	17.1	1	12.9	0	0
skadi	female	j1	1	wn				audio	j1_1	0	0	0	30	0	17.6	1	12.4	0	0
callisto	female	j1	3	nonaff	nephtys	female	homo	audio	j1_3	5	2.6	0	25.9	1.5	17.7	1	12.3	0	0
skadi	female	j1	2	wn				audio	j1_2	0	0	0	30	0	17.8	1	10.3	1.9	0
callisto	female	j3	2	aff	sita	female	homo	postim	j3_2	9	4.8	0	16	9.2	18.3	1	9.6	2.1	0
hermes	male	j3	1	nonaff	nephtys	female	hetero	audio	j3_1	12	4.4	0	3.3	22.3	18.4	1	11.6	0	0
hermes	male	j1	2	wn				audio	j1_2	0	30	1	0	0	19.4	1	10.6	0	0
loki	male	j2	3	wn				audio	j2_3	31	14.3	0	8.9	6.8	20.1	1	9.9	0	0
viviane	female	j1	2	wn				postim	j1_2	2	26.8	1	0.5	2.7	20.1	1	9.9	0	0
odin	male	j2	1	nonaff	callisto	female	hetero	postim	j2_1	4	0	0	7.9	22.1	21.4	1	8.6	0	0
loki	male	j1	2	nonaff	sita	female	hetero	postim	j1_2	9	8.4	0	2.9	18.6	22	1	7.9	0	2
odin	male	j2	1	nonaff	callisto	female	hetero	audio	j2_1	28	1.6	0	15.1	13.3	22.3	1	7.7	0	0
callisto	female	j1	2	nonaff	nephtys	female	homo	audio	j1_2	10	0	0	24	6	22.5	1	6.3	1.2	0
skadi	female	j1	2	wn				postim	j1_2	1	28.6	1	1.4	0	22.7	1	7.3	0	0
callisto	female	j3	1	aff	sita	female	homo	audio	j3_1	13	2.5	0	24.6	2.9	23.5	1	6.2	0.3	1
odin	male	j3	3	wn				audio	j3_3	0	0	0	0	30	24	1	6	0	0
skadi	female	j3	1	nonaff	seth	male	hetero	audio	j3_1	12	8.3	0	20.4	1.3	24.1	1	5.9	0	0
skadi	female	j1	3	wn				postim	j1_3	0	30	1	0	0	24.2	1	5.8	0	0
odin	male	j1	1	aff	skadi	female	hetero	postim	j1_1	15	1.6	0	20.5	7.9	24.3	1	5.7	0	0
odin	male	j1	3	aff	skadi	female	hetero	postim	j1_3	2	0	0	28.5	1.5	24.6	1	5.4	0	0
skadi	female	j3	1	nonaff	seth	male	hetero	postim	j3_1	0	0	0	30	0	24.6	1	5.4	0	0
loki	male	j1	3	nonaff	sita	female	hetero	audio	j1_3	40	13.5	0	7.5	9	24.7	1	5.3	0	2
odin	male	j3	2	wn				audio	j3_2	0	0	0	0	30	25.2	1	4.8	0	0
hermes	male	j2	3	aff	viviane	female	hetero	postim	j2_3	1	0	0	27.2	2.8	25.5	1	4.5	0	0
odin	male	j2	2	nonaff	callisto	female	hetero	postim	j2_2	1	0	0	0.6	29.4	26.3	1	3.7	0	0
loki	male	j1	2	nonaff	sita	female	hetero	audio	j1_2	33	15.5	1	6.1	7.8	26.4	1	3	0	4
skadi	female	j2	1	aff	odin	male	hetero	postim	j2_1	0	0	0	30	0	26.8	1	3.2	0	0
odin	male	j1	2	aff	skadi	female	hetero	postim	j1_2	9	0.4	0	19.8	9.8	28.4	1	1.6	0	0
hermes	male	j1	1	wn				audio	j1_1	12	11.6	0	14.9	3.5	28.4	1	1.1	0.5	0
callisto	female	j1	1	nonaff	nephtys	female	homo	audio	j1_1	8	30	1	0	0	28.5	1	1.5	0	1
odin	male	j3	1	wn				audio	j3_1	1	0	0	25.9	4.1	28.6	1	1.4	0	0
hermes	male	j2	3	aff	viviane	female	hetero	audio	j2_3	10	4.1	0	10.3	15.6	28.8	1	1.2	0	0
loki	male	j3	2	aff	viviane	female	hetero	audio	j3_2	61	10.3	0	8.9	10.8	28.8	1	1.2	0	0
skadi	female	j3	2	nonaff	seth	male	hetero	audio	j3_2	2	0.9	0	29.1	0	29	1	1	0	0
hermes	male	j2	1	aff	viviane	female	hetero	audio	j2_1	36	6.7	0	8.6	14.7	29.2	1	0.8	0	0
loki	male	j2	1	wn				audio	j2_1	32	10.7	0	13.2	6.1	29.2	1	0.8	0	0
sita	female	j2	1	nonaff	nephtys	female	homo	audio	j2_1	0	0	0	0	30	29.3	1	0.7	0	0
odin	male	j1	3	aff	skadi	female	hetero	audio	j1_3	26	0.2	0	15.6	14.2	29.3	1	0.3	0.4	0
loki	male	j2	2	wn				audio	j2_2	33	11	0	12	7	29.3	1	0.7	0	0
odin	male	j1	2	aff	skadi	female	hetero	audio	j1_2	30	2.7	0	16.4	10.9	29.4	1	0.2	0.4	0
odin	male	j2	3	nonaff	callisto	female	hetero	audio	j2_3	4	0	0	3.5	26.5	29.6	1	0.4	0	0
sita	female	j1	1	aff	wala	female	homo	audio	j1_1	0	0	0	30	0	29.7	1	0.3	0	0
odin	male	j1	1	aff	skadi	female	hetero	audio	j1_1	38	3.9	0	16.9	9.2	29.7	1	0.3	0	4
loki	male	j3	3	aff	viviane	female	hetero	audio	j3_3	44	8.8	0	10.8	10.4	29.7	1	0.3	0	0
sita	female	j3	3	wn				audio	j3_3	0	0	0	0	30	29.8	1	0.2	0	0
odin	male	j2	2	nonaff	callisto	female	hetero	audio	j2_2	24	0.4	0	15	14.6	29.8	1	0.2	0	0
odin	male	j2	3	nonaff	callisto	female	hetero	postim	j2_3	6	0	0	12.2	17.8	30	1	0	0	0
odin	male	j3	1	wn				postim	j3_1	0	0	0	0	30	30	1	0	0	0
odin	male	j3	3	wn				postim	j3_3	0	0	0	0	30	30	1	0	0	0
sita	female	j1	1	aff	wala	female	homo	postim	j1_1	0	0	0	30	0	30	1	0	0	0
sita	female	j1	2	aff	wala	female	homo	audio	j1_2	0	0	0	30	0	30	1	0	0	0
sita	female	j1	2	aff	wala	female	homo	postim	j1_2	0	0	0	30	0	30	1	0	0	0
sita	female	j1	3	aff	wala	female	homo	audio	j1_3	0	0	0	30	0	30	1	0	0	0
sita	female	j1	3	aff	wala	female	homo	postim	j1_3	0	0	0	30	0	30	1	0	0	0
sita	female	j2	1	nonaff	nephtys	female	homo	postim	j2_1	0	0	0	0	30	30	1	0	0	0
sita	female	j2	2	nonaff	nephtys	female	homo	audio	j2_2	0	0	0	0	30	30	1	0	0	0
sita	female	j2	2	nonaff	nephtys	female	homo	postim	j2_2	0	0	0	0	30	30	1	0	0	0
sita	female	j2	3	nonaff	nephtys	female	homo	audio	j2_3	0	0	0	0	30	30	1	0	0	0
sita	female	j2	3	nonaff	nephtys	female	homo	postim	j2_3	0	0	0	0	30	30	1	0	0	0
sita	female	j3	1	wn				postim	j3_1	0	0	0	0	30	30	1	0	0	0
sita	female	j3	2	wn				audio	j3_2	0	0	0	0	30	30	1	0	0	0
sita	female	j3	2	wn				postim	j3_2	0	0	0	0	30	30	1	0	0	0
sita	female	j3	3	wn				postim	j3_3	0	0	0	0	30	30	1	0	0	0
skadi	female	j2	pre	aff	odin	male	hetero	prestim	j2_pre	0	0	0	30	0	30	1	0	0	0
skadi	female	j2	2	aff	odin	male	hetero	audio	j2_2	1	0	0	3.8	26.2	30	1	0	0	0
skadi	female	j2	2	aff	odin	male	hetero	postim	j2_2	0	0	0	0	30	30	1	0	0	0
skadi	female	j2	3	aff	odin	male	hetero	audio	j2_3	0	0	0	0	30	30	1	0	0	0
skadi	female	j2	3	aff	odin	male	hetero	postim	j2_3	0	0	0	0	30	30	1	0	0	0
skadi	female	j3	2	nonaff	seth	male	hetero	postim	j3_2	2	0	0	30	0	30	1	0	0	0
skadi	female	j3	3	nonaff	seth	male	hetero	audio	j3_3	0	0	0	30	0	30	1	0	0	0
skadi	female	j3	3	nonaff	seth	male	hetero	postim	j3_3	0	0	0	30	0	30	1	0	0	0
wala	female	j1	1	nonaff	nephtys	female	homo	postim	j1_1	0	0	0	0	30	30	1	0	0	0
wala	female	j1	2	nonaff	nephtys	female	homo	audio	j1_2	0	0	0	0	30	30	1	0	0	0
wala	female	j1	2	nonaff	nephtys	female	homo	postim	j1_2	0	0	0	0	30	30	1	0	0	0
wala	female	j1	3	nonaff	nephtys	female	homo	audio	j1_3	0	0	0	0	30	30	1	0	0	0
wala	female	j1	3	nonaff	nephtys	female	homo	postim	j1_3	0	0	0	0	30	30	1	0	0	0
wala	female	j2	pre	wn				prestim	j2_pre	0	0	0	30	0	30	1	0	0	0
wala	female	j3	pre	aff	callisto	female	homo	prestim	j3_pre	0	0	0	0	30	30	1	0	0	0
wala	female	j3	1	aff	callisto	female	homo	audio	j3_1	0	0	0	0	30	30	1	0	0	0
wala	female	j3	1	aff	callisto	female	homo	postim	j3_1	0	0	0	0	30	30	1	0	0	0
wala	female	j3	2	aff	callisto	female	homo	audio	j3_2	0	0	0	0	30	30	1	0	0	0
wala	female	j3	2	aff	callisto	female	homo	postim	j3_2	0	0	0	0	30	30	1	0	0	0
wala	female	j3	3	aff	callisto	female	homo	audio	j3_3	0	0	0	0	30	30	1	0	0	0
wala	female	j3	3	aff	callisto	female	homo	postim	j3_3	0	0	0	0	30	30	1	0	0	0
sita	female	j3	1	wn				audio	j3_1	2	0.6	0	3.7	25.7	30	1	0	0	0
hermes	male	j2	1	aff	viviane	female	hetero	postim	j2_1	26	4.7	0	13.3	12	30	1	0	0	0
skadi	female	j2	1	aff	odin	male	hetero	audio	j2_1	24	6.6	0	18.2	5.2	30	1	0	0	0
hermes	male	j2	2	aff	viviane	female	hetero	audio	j2_2	30	8.5	0	7.7	13.8	30	1	0	0	0
loki	male	j3	1	aff	viviane	female	hetero	audio	j3_1	70	9.7	0	8.6	11.7	30	1	0	0	1
loki	male	j1	1	nonaff	sita	female	hetero	audio	j1_1	50	11.7	0	10.8	7.5	30	1	0	0	5
wala	female	j1	1	nonaff	nephtys	female	homo	audio	j1_1	2	19.4	1	5.2	5.4	30	1	0	0	0
wala	female	j2	1	wn				audio	j2_1	1	29.1	1	0.9	0	30	1	0	0	0
hermes	male	j1	1	wn				postim	j1_1	0	30	1	0	0	30	1	0	0	0
hermes	male	j1	2	wn				postim	j1_2	0	30	1	0	0	30	1	0	0	0
sita	female	j3	pre	wn				prestim	j3_pre	0	30	1	0	0	30	1	0	0	0
wala	female	j1	pre	nonaff	nephtys	female	homo	prestim	j1_pre	0	30	1	0	0	30	1	0	0	0
wala	female	j2	1	wn				postim	j2_1	0	30	1	0	0	30	1	0	0	0
wala	female	j2	2	wn				audio	j2_2	0	30	1	0	0	30	1	0	0	0
wala	female	j2	2	wn				postim	j2_2	0	30	1	0	0	30	1	0	0	0
wala	female	j2	3	wn				audio	j2_3	0	30	1	0	0	30	1	0	0	0
wala	female	j2	3	wn				postim	j2_3	0	30	1	0	0	30	1	0	0	0

## Sheet: Legend
testbird	Identity of the tested bird
sextest	Sex of the tested bird
day	Day of testing : J1, first day; J2, second day; J3, third day
stim	Stimulation order of the day : Pre, pre-stimulation period; 1, first stimulation followed by a silence phase; 2, second stimulation followed by a silence; 3, third and last stimulation followed by a silence phase
nature	Nature of the audio stimulation : aff, prefered bird; nonaff, non-prefered bird; wn, white noise
identitycaller	Identity of the calling bird
sexcaller	Sex of the calling bird
typedyad	Homosexual or heterosexual dyad
cond	Phase of the test : Prestim, pre-stimulation period; audio, audio stimulation period; postim, silence phase folowing the audio phase
Periode	Stimulation order for the three tests
activity	Number of zone changes
z1	Time (in sec) during which the subject in Zone 1 (near the loudspeaker)
z1_bin	z1 variable transformed in a binary variable with 1, a bird spent more than 15 seconds in zone 1 and 0 a bird that spent less than 15 seconds in zone 1
z2	Time (in sec) during which the subject in Zone 2
z3	Time (in sec) during which the subject in Zone 3
c1	Time (in sec) during which the subject exhibited a crest 1
c1_bin	c1 variable transformed in a binary variable with 1, a bird spent more than 15 seconds in crest 1 and 0 a bird that spent less than 15 seconds in crest 1
c2	Time (in sec) during which the subject exhibited a crest 1
c3	Time (in sec) during which the subject exhibited a crest 1
contcall	Number of contact calls emitted by the subject
